# Supplementary material for: Aminopeptidase N/CD13 Crosslinking Promotes the Activation and Membrane Expression of Integrin CD11b/CD18
Source: Biomolecules. 2023 Oct 6;13(10):1488. doi: 10.3390/biom13101488 (PMC10604325; doi:10.3390/biom13101488)
Supplement: Supplementary file 1 [file biomolecules-13-01488-s001.zip]

Archive with 2 entries (2 files):
- Supplementary Figure.pdf
- Supplementary Table S1.pdf
